# Supplementary material for: Machine Learning Model of ResNet50-Ensemble Voting for Malignant–Benign Small Pulmonary Nodule Classification on Computed Tomography Images
Source: Cancers (Basel). 2023 Nov 15;15(22):5417. doi: 10.3390/cancers15225417 (PMC10670717; doi:10.3390/cancers15225417)
Supplement: Supplementary file 1 [file cancers-15-05417-s001.zip]

Archive with 1 entries (1 files):
- cancers-2608954-supplementary.pdf
